# Supplementary material for: Broad antibiosis activity of Bacillus velezensis and Bacillus subtilis is accounted for by a conserved capacity for lipopeptide biosynthesis
Source: Front Microbiol. 2025 Aug 29;16:1636481. doi: 10.3389/fmicb.2025.1636481 (PMC12426035; doi:10.3389/fmicb.2025.1636481)
Supplement: Supplementary file 1 [file Table_1.xlsx]

## Sheet: Cover Sheet
Supplementary Material
Broad Antibiosis Activity of Bacillus velezensis and Bacillus subtilis is Accounted for by a Conserved Capacity for Lipopeptide Biosynthesis
Jahangir Alam (1,4), Oluwakemisola E. Olofintila (2), Francesco S. Moen (3), Zachary A. Noel (2), Mark R. Liles (3), Douglas C. Goodwin (1,*)
1Department of Chemistry and Biochemistry, Auburn University, Auburn, AL 36849
2Department of Entomology and Plant Pathology, Auburn University, Auburn, AL 36849
3Department of Biological Sciences, Auburn University, Auburn, AL 36849
4Current address: Organon & Co., 727 Norristown Road, Building 4, Lower Gwynedd, PA, 19002
* Correspondence: Douglas C. Goodwin: goodwdc@auburn.edu
Supplementary Material Contents
2-Supplementary Material Table S1 (This File)
Table S1. Bacillaceae PGPR strains evaluated for biocontrol ability.
3-Supplementary Material Figs S1-S5 (Separate File)
Figure S1. A representative assay plate showing Bacillus antibiosis against P. nicotianae.
Figure S2. Correlations of bioactivity index and the number of BGCs from each of six major classes.
Figure S3. Clustering analysis of all 2,446 BGCs identified from the genomes of 284 Bacillaceae strains.
Figure S4. Separation and spectral properties of total extracts from representative bioactive Bacillus species.
Figure S5. Plate-based evaluation of antibiosis exerted by isolated lipopeptides against P. nicotianae and fungal pathogens.
4-Supplementary Material Table S2 (Separate File)
Table S2. Detailed information on BGCs/secondary metabolites from Bacillaceae strains: Strain ID, BGCs, secondary metabolites, and inhibition against Phytophthora nicotianae.
5-Supplementary Material Mass Spec (Separate File)
Table S3 and Figure S6. Assignment of fengycin derivatives based on representative fragment ions generated by MS2 analyses.
Table S4 and Figure S7. Assignment of surfactin derivatives based on representative fragment ions generated by MS2 analyses.
Table S5 and Figure S8. Assignment of bacillomycin L derivatives based on representative fragment ions generated by MS2 analyses.

## Sheet: Table S1 (Bacillacaea Strains)
Table S1
Strain ID	Isolation Source	Source Sampled	Isolation Location	Isolation Year	Latitude	Longtitude	Taxonomy NCBI BIOPROJ PRJNA 1078443	P. nicotianae Inhibition (this study)	Accession # NCBI BIOPROJ PRJNA 1078443	References Citing Strains Evaluated in This Study (where applicable)
AB01	Channel Catfish	Intestine	Alabama	2009	32.6099	-85.4808	Bacillus velezensis	strong	SAMN40001982	Ran et al., 2012; Hossain et al., 2015; Thurlow et al., 2019; Afroj et al., 2021; Yustiati et al., 2023
AP150	ND	ND	Alabama	1997	32.587340	-85.482	Bacillus velezensis	strong	SAMN40001706	Hassan et al., 2019
AP183	ND	ND	ND	ca. 1997	ND	ND	Bacillus velezensis	strong	SAMN40001757	Ran et al., 2012; Nasrin et al., 2015; Rao et al., 2014; Ravu et al., 2015; Hassan et al., 2019; Wang et al., 2019; Afroj et al., 2021; Sun and Shahrajabian, 2025
AP189	Cotton	ND	Alabama	1996	32.587340	-85.482	Bacillus velezensis	weak	SAMN40001758	Ran et al., 2012; Hassan et al., 2019
AP194	Cotton	ND	Alabama	1996	32.587340	-85.482	Bacillus velezensis	strong	SAMN40001707	Liu et al., 2016; Liu et al., 2017; Devkota et al., 2020; Hassan et al., 2019
AP202	Cotton	ND	Alabama	1996	32.587340	-85.482	Bacillus velezensis	strong	SAMN40001708	This study
AP214	Cotton	ND	Alabama	1995	32.587340	-85.482	Bacillus velezensis	weak	SAMN40001759	Liu et al., 2016; Liu et al., 2017; Devkota et al., 2020; Hassan et al., 2019
AP215	ND	ND	Alabama	1994	32.4875	-85.888365	Bacillus velezensis	weak	SAMN40001792	Ran et al., 2012; Hassan et al., 2019; Pacheco da Silva et al., 2023
AP216	ND	ND	Alabama	1994	32.4875	-85.888365	Bacillus velezensis	weak	SAMN40001760	Hassan et al., 2019; Pacheco da Silva et al., 2023
AP297	ND	ND	Alabama	1994	32.4875	-85.888365	Bacillus velezensis	no	SAMN40001793	Liu et al., 2017; Liu et al., 2018; Devkota et al., 2020; Hassan et al., 2019
AP45	ND	ND	Alabama	1996	32.5885	-85.483460	Bacillus velezensis	strong	SAMN40001983	This study
AP46	ND	ND	Alabama	1996	32.5885	-85.483460	Bacillus velezensis	strong	SAMN40001984	This study
AP50	ND	ND	ND	1991	ND	ND	Bacillus sp. AP50	no	SAMN40001794	This study
AP52	ND	ND	ND	1996	ND	ND	Bacillus velezensis	strong	SAMN40001985	Kumar et al., 2011; Liu et al., 2017; Hassan et al., 2019; Devkota et al., 2020
AP78	ND	ND	Alabama	1998	32.5885	-85.483460	Bacillus velezensis	strong	SAMN40001709	Hassan et al., 2019
AP81	ND	ND	Alabama	1998	32.5885	-85.483460	Bacillus velezensis	strong	SAMN40001710	Hassan et al., 2019
JJ1003	Corn	Rhizoplane	Illinois	2014	38.1979	-89.707	Priestia megaterium	no	SAMN40001795	This study
JJ1019	Corn	Rhizoplane	Illinois	2014	38.1979	-89.707	Priestia megaterium	no	SAMN40001796	This study
JJ1027	Corn	Rhizoplane	Illinois	2014	38.1979	-89.707	Gottfriedia acidiceleris	no	SAMN40001797	This study
JJ1031	Corn	Rhizoplane	Illinois	2014	38.1979	-89.707	Gottfriedia acidiceleris	no	SAMN40001798	This study
JJ1041	Corn	Rhizoplane	Illinois	2014	38.1979	-89.707	Bacillus safensis	strong	SAMN40001711	This study
JJ1043	Corn	Rhizoplane	Illinois	2014	38.1979	-89.707	Bacillus velezensis	strong	SAMN40001986	This study
JJ1048	Corn	Rhizoplane	Illinois	2014	38.1979	-89.707	Bacillus nitratireducens	no	SAMN40001799	This study
JJ1051	Corn	Rhizoplane	Illinois	2014	38.1979	-89.707	Bacillus velezensis	weak	SAMN40001761	This study
JJ1054	Corn	Rhizoplane	Illinois	2014	38.1979	-89.707	Bacillus thuringiensis	no	SAMN40001800	This study
JJ1071	Corn	Endophyte	Illinois	2014	38.1979	-89.707	Bacillus velezensis	strong	SAMN40001712	This study
JJ1072	Corn	Endophyte	Illinois	2014	38.1979	-89.707	Priestia megaterium	no	SAMN40001801	This study
JJ1076	Corn	Endophyte	Illinois	2014	38.1979	-89.707	Bacillus safensis	weak	SAMN40001762	This study
JJ1077	Corn	Endophyte	Illinois	2014	38.1979	-89.707	Cytobacillus firmus	no	SAMN40001802	This study
JJ1079	Corn	Endophyte	Illinois	2014	38.1979	-89.707	Priestia megaterium	no	SAMN40001803	This study
JJ1083	Corn	Endophyte	Illinois	2014	38.1979	-89.707	Bacillus thuringiensis	weak	SAMN40001763	This study
JJ1088	Corn	Endophyte	Illinois	2014	38.1979	-89.707	Bacillus velezensis	strong	SAMN40001713	This study
JJ1089	Corn	Endophyte	Illinois	2014	38.1979	-89.707	Cytobacillus firmus	weak	SAMN40001764	This study
JJ1098	Corn	Endophyte	Illinois	2014	38.1979	-89.707	Bacillus thuringiensis	no	SAMN40001804	This study
JJ1104	Corn	Endophyte	Illinois	2014	38.1979	-89.707	Cytobacillus firmus	no	SAMN40001805	This study
JJ1114	Corn	Endophyte	Illinois	2014	38.1979	-89.707	Priestia megaterium	no	SAMN40001806	This study
JJ1116	Corn	Endophyte	Illinois	2014	38.1979	-89.707	Priestia megaterium	no	SAMN40001807	This study
JJ1122	Corn	Endophyte	Illinois	2014	38.1979	-89.707	Bacillus sp. JJ1122	no	SAMN40001808	This study
JJ1127	Soybean	Rhizoplane	Illinois	2014	38.1973	-89.7077	Bacillus sp. JJ1127	no	SAMN40001809	This study
JJ1138	Soybean	Rhizoplane	Illinois	2014	38.1973	-89.7077	Bacillus altitudinis	strong	SAMN40001714	Olajide et al., 2022; Pacheco da Silva et al., 2023
JJ1142	Soybean	Rhizoplane	Illinois	2014	38.1973	-89.7077	Priestia megaterium	no	SAMN40001810	This study
JJ1144	Soybean	Rhizoplane	Illinois	2014	38.1973	-89.7077	Bacillus safensis	strong	SAMN40001715	Pacheco da Silva et al., 2023
JJ1146	Soybean	Rhizoplane	Illinois	2014	38.1973	-89.7077	Neobacillus vireti	no	SAMN40001811	This study
JJ1149	Soybean	Rhizoplane	Illinois	2014	38.1973	-89.7077	Bacillus paramobilis	no	SAMN40001716	This study
JJ1157	Soybean	Rhizoplane	Illinois	2014	38.1973	-89.7077	Priestia megaterium	no	SAMN40001812	This study
JJ1159	Soybean	Rhizoplane	Illinois	2014	38.1973	-89.7077	Peribacillus frigoritolerans	no	SAMN40001813	Romanenko et al., 2024
JJ1163	Soybean	Rhizoplane	Illinois	2014	38.1973	-89.7077	Bacillus altitudinis	no	SAMN40001814	This study
JJ1174	Soybean	Rhizoplane	Illinois	2014	38.1973	-89.7077	Bacillus altitudinis	no	SAMN40001815	This study
JJ1183	Soybean	Rhizoplane	Illinois	2014	38.1973	-89.7077	Bacillus altitudinis	no	SAMN40001816	This study
JJ1197	Soybean	Rhizoplane	Illinois	2014	38.1973	-89.7077	Bacillus thuringiensis	no	SAMN40001817	This study
JJ1201	Soybean	Endophyte	Illinois	2014	38.1973	-89.7077	Priestia megaterium	no	SAMN40001818	This study
JJ1202	Soybean	Endophyte	Illinois	2014	38.1973	-89.7077	Priestia megaterium	no	SAMN40001819	This study
JJ1204	Soybean	Endophyte	Illinois	2014	38.1973	-89.7077	Priestia megaterium	no	SAMN40001820	This study
JJ1209	Soybean	Endophyte	Illinois	2014	38.1973	-89.7077	Bacillus pumilus	strong	SAMN40001717	This study
JJ1211	Soybean	Endophyte	Illinois	2014	38.1973	-89.7077	Priestia megaterium	no	SAMN40001821	This study
JJ1215	Soybean	Endophyte	Illinois	2014	38.1973	-89.7077	Priestia megaterium	no	SAMN40001822	This study
JJ1216	Soybean	Endophyte	Illinois	2014	38.1973	-89.7077	Bacillus thuringiensis	weak	SAMN40001718	This study
JJ1217	Soybean	Endophyte	Illinois	2014	38.1973	-89.7077	Priestia megaterium	no	SAMN40001823	This study
JJ1224	Soybean	Endophyte	Illinois	2014	38.1973	-89.7077	Priestia megaterium	no	SAMN40001824	This study
JJ1231	Soybean	Endophyte	Illinois	2014	38.1973	-89.7077	Priestia megaterium	no	SAMN40001825	This study
JJ1232	Soybean	Endophyte	Illinois	2014	38.1973	-89.7077	Neobacillus drentensis	no	SAMN40001826	This study
JJ1235	Soybean	Endophyte	Illinois	2014	38.1973	-89.7077	Priestia megaterium	no	SAMN40001827	This study
JJ1237	Soybean	Endophyte	Illinois	2014	38.1973	-89.7077	Bacillus thuringiensis	weak	SAMN40001719	This study
JJ1241	Soybean	Endophyte	Illinois	2014	38.1973	-89.7077	Bacillus altitudinis	no	SAMN40001828	This study
JJ1244	Soybean	Endophyte	Illinois	2014	38.1973	-89.7077	Bacillus safensis	strong	SAMN40001720	Pacheco da Silva et al., 2023
JJ1248	Soybean	Endophyte	Illinois	2014	38.1973	-89.7077	Bacillus subtilis	no	SAMN40001829	This study
JJ1250	Soybean	Endophyte	Illinois	2014	38.1973	-89.7077	Priestia megaterium	no	SAMN40001830	This study
JJ1253	Soybean	Endophyte	Illinois	2014	38.1973	-89.7077	Bacillus thuringiensis	no	SAMN40001831	This study
JJ1255	Soybean	Endophyte	Illinois	2014	38.1973	-89.7077	Bacillus altitudinis	strong	SAMN40001721	This study
JJ1260	Soybean	Endophyte	Illinois	2014	38.1973	-89.7077	Priestia megaterium	no	SAMN40001832	This study
JJ1262	Soybean	Endophyte	Illinois	2014	38.1973	-89.7077	Neobacillus drentensis	no	SAMN40001833	This study
JJ1265	Soybean	Endophyte	Illinois	2014	38.1973	-89.7077	Bacillus thuringiensis	no	SAMN40001834	This study
JJ1267	Soybean	Endophyte	Illinois	2014	38.1973	-89.7077	Priestia megaterium	no	SAMN40001835	This study
JJ1272	Corn	Endophyte	Wisconsin	2014	42.898144	-88.7603	Neobacillus drentensis	no	SAMN40001836	This study
JJ1273	Soybean	Endophyte	Wisconsin	2014	42.900761	-88.7621	Neobacillus niacini	no	SAMN40001837	This study
JJ1276	Corn	Rhizoplane	Illinois	2014	38.1979	-89.707	Neobacillus drentensis	no	SAMN40001838	This study
JJ1284	Soybean	Rhizoplane	Illinois	2014	38.1973	-89.7077	Bacillus velezensis	strong	SAMN40001722	This study
JJ1295	Corn	Rhizoplane	Illinois	2014	38.1979	-89.707	Bacillus velezensis	strong	SAMN40001723	This study
JJ1345	Soybean	Rhizoplane	Iowa	2014	41.9978	-94.8391	Bacillus pumilus	strong	SAMN40001724	Pacheco da Silva et al., 2023
JJ1368	Soybean	Rhizoplane	Iowa	2014	41.9978	-94.8391	Bacillus pumilus	strong	SAMN40001725	Pacheco da Silva et al., 2023
JJ1389	Soybean	Endophyte	Iowa	2014	41.9978	-94.8391	Priestia megaterium	no	SAMN40001839	This study
JJ1392	Soybean	Endophyte	Iowa	2014	41.9978	-94.8391	Priestia megaterium	no	SAMN40001840	This study
JJ1394	Soybean	Endophyte	Iowa	2014	41.9978	-94.8391	Peribacillus frigoritolerans	weak	SAMN40001765	This study
JJ1399	Soybean	Endophyte	Iowa	2014	41.9978	-94.8391	Priestia megaterium	no	SAMN40001841	This study
JJ1403	Soybean	Endophyte	Iowa	2014	41.9978	-94.8391	Bacillus subtilis	weak	SAMN40001766	This study
JJ1406	Soybean	Endophyte	Iowa	2014	41.9978	-94.8391	Priestia megaterium	no	SAMN40001842	This study
JJ1413	Soybean	Endophyte	Iowa	2014	41.9978	-94.8391	Priestia megaterium	no	SAMN40001843	This study
JJ1417	Soybean	Endophyte	Iowa	2014	41.9978	-94.8391	Neobacillus drentensis	no	SAMN40001844	This study
JJ1419	Soybean	Endophyte	Iowa	2014	41.9978	-94.8391	Bacillus toyonensis	no	SAMN40001845	This study
JJ1426	Soybean	Endophyte	Iowa	2014	41.9978	-94.8391	Mesobacillus zeae	no	SAMN40001846	This study
JJ1428	Soybean	Endophyte	Iowa	2014	41.9978	-94.8391	Priestia megaterium	no	SAMN40001847	This study
JJ1434	Soybean	Endophyte	Iowa	2014	41.9978	-94.8391	Priestia megaterium	no	SAMN40001848	This study
JJ1435	Soybean	Endophyte	Iowa	2014	41.9978	-94.8391	Neobacillus drentensis	no	SAMN40001849	This study
JJ1440	Soybean	Endophyte	Iowa	2014	41.9978	-94.8391	Priestia megaterium	no	SAMN40001850	This study
JJ1441	Soybean	Endophyte	Iowa	2014	41.9978	-94.8391	Bacillus toyonensis	no	SAMN40001851	This study
JJ1446	Soybean	Endophyte	Iowa	2014	41.9978	-94.8391	Gottfriedia acidiceleris	no	SAMN40001852	This study
JJ1473	Corn	Rhizoplane	Ohio	2014	40.068170	-84.159	Bacillus toyonensis	weak	SAMN40001767	This study
JJ1474	Corn	Rhizoplane	Ohio	2014	40.068170	-84.159	Bacillus sp. JJ1474	no	SAMN40001853	This study
JJ1493	Corn	Rhizoplane	Ohio	2014	40.068170	-84.159	Bacillus toyonensis	strong	SAMN40001726	This study
JJ1499	Corn	Rhizoplane	Ohio	2014	40.068170	-84.159	Neobacillus drentensis	no	SAMN40001854	This study
JJ1502	Corn	Rhizoplane	Ohio	2014	40.068170	-84.159	Gottfriedia acidiceleris	no	SAMN40001855	This study
JJ1503	Corn	Rhizoplane	Ohio	2014	40.068170	-84.159	Bacillus sp. JJ1503	no	SAMN40001856	This study
JJ1510	Corn	Rhizoplane	Ohio	2014	40.068170	-84.159	Gottfriedia acidiceleris	no	SAMN40001857	This study
JJ1521	Corn	Endophyte	Ohio	2014	40.068170	-84.159	Bacillus sp. JJ1521	no	SAMN40001858	This study
JJ1523	Corn	Endophyte	Ohio	2014	40.068170	-84.159	Paenibacillus phytohabitans	no	SAMN40001859	This study
JJ1532	Corn	Endophyte	Ohio	2014	40.068170	-84.159	Bacillus sp. JJ1532	no	SAMN40001860	This study
JJ1533	Corn	Endophyte	Ohio	2014	40.068170	-84.159	Bacillus sp. JJ1533	no	SAMN40001861	This study
JJ1535	Corn	Endophyte	Ohio	2014	40.068170	-84.159	Priestia megaterium	no	SAMN40001862	This study
JJ155	Soybean	Endophyte	Nebraska	2014	40.653060	-96.0676	Cytobacillus firmus	no	SAMN40001863	This study
JJ1551	Corn	Endophyte	Ohio	2014	40.068170	-84.159	Neobacillus drentensis	no	SAMN40001864	This study
JJ1557	Corn	Endophyte	Ohio	2014	40.068170	-84.159	Neobacillus drentensis	no	SAMN40001865	This study
JJ1562	Corn	Endophyte	Ohio	2014	40.068170	-84.159	Bacillus sp. JJ1562	no	SAMN40001866	This study
JJ1566	Corn	Endophyte	Ohio	2014	40.068170	-84.159	Bacillus sp. JJ1566	no	SAMN40001867	This study
JJ1568	Corn	Endophyte	Ohio	2014	40.068170	-84.159	Neobacillus niacini	no	SAMN40001868	This study
JJ157	Soybean	Endophyte	Nebraska	2014	40.653060	-96.0676	Priestia megaterium	no	SAMN40001869	This study
JJ1571	Corn	Endophyte	Ohio	2014	40.068170	-84.159	Neobacillus niacini	no	SAMN40001870	This study
JJ1576	Soybean	Rhizoplane	Ohio	2014	40.067628	-84.1594	Priestia megaterium	no	SAMN40001871	This study
JJ158	Soybean	Endophyte	Nebraska	2014	40.653060	-96.0676	Bacillus velezensis	weak	SAMN40001768	Pacheco da Silva et al., 2023
JJ1589	Soybean	Rhizoplane	Ohio	2014	40.067628	-84.1594	Bacillus altitudinis	no	SAMN40001872	This study
JJ1590	Soybean	Rhizoplane	Ohio	2014	40.067628	-84.1594	Bacillus thuringiensis	weak	SAMN40001769	This study
JJ1605	Soybean	Rhizoplane	Ohio	2014	40.067628	-84.1594	Bacillus safensis	no	SAMN40001873	This study
JJ1609	Soybean	Rhizoplane	Ohio	2014	40.067628	-84.1594	Bacillus sp. JJ1609	strong	SAMN40001728	This study
JJ1622	Soybean	Rhizoplane	Ohio	2014	40.067628	-84.1594	Bacillus pumilus	strong	SAMN40001729	Olajide et al., 2022
JJ1626	Soybean	Rhizoplane	Ohio	2014	40.067628	-84.1594	Bacillus safensis	strong	SAMN40001730	This study
JJ1627	Soybean	Rhizoplane	Ohio	2014	40.067628	-84.1594	Bacillus wiedmannii	no	SAMN40001874	This study
JJ1634	Soybean	Rhizoplane	Ohio	2014	40.067628	-84.1594	Priestia megaterium	no	SAMN40001875	This study
JJ1637	Soybean	Rhizoplane	Ohio	2014	40.067628	-84.1594	Bacillus toyonensis	no	SAMN40001876	This study
JJ1641	Soybean	Rhizoplane	Ohio	2014	40.067628	-84.1594	Niallia taxi	no	SAMN40001877	This study
JJ1651	Soybean	Rhizoplane	Ohio	2014	40.067628	-84.1594	Bacillus toyonensis	weak	SAMN40001770	This study
JJ1657	Soybean	Rhizoplane	Ohio	2014	40.067628	-84.1594	Priestia megaterium	no	SAMN40001879	This study
JJ1659	Soybean	Rhizoplane	Ohio	2014	40.067628	-84.1594	Bacillus toyonensis	no	SAMN40001880	This study
JJ1663	Soybean	Endophyte	Ohio	2014	40.067628	-84.1594	Priestia megaterium	no	SAMN40001881	This study
JJ1682	Soybean	Endophyte	Ohio	2014	40.067628	-84.1594	Priestia megaterium	no	SAMN40001882	This study
JJ1685	Soybean	Endophyte	Ohio	2014	40.067628	-84.1594	Bacillus toyonensis	no	SAMN40001883	This study
JJ1691	Soybean	Endophyte	Ohio	2014	40.067628	-84.1594	Priestia megaterium	no	SAMN40001884	This study
JJ1707	Soybean	Endophyte	Ohio	2014	40.067628	-84.1594	Niallia taxi	no	SAMN40001885	This study
JJ1708	Soybean	Endophyte	Ohio	2014	40.067628	-84.1594	Priestia megaterium	weak	SAMN40001771	This study
JJ1712	Soybean	Endophyte	Ohio	2014	40.067628	-84.1594	Priestia megaterium	no	SAMN40001886	This study
JJ1714	Soybean	Endophyte	Ohio	2014	40.067628	-84.1594	Bacillus thuringiensis	weak	SAMN40001731	This study
JJ1728	Soybean	Endophyte	Ohio	2014	40.067628	-84.1594	Priestia megaterium	no	SAMN40001887	This study
JJ1737	Soybean	Endophyte	Ohio	2014	40.067628	-84.1594	Neobacillus drentensis	no	SAMN40001888	This study
JJ1752	Soybean	Rhizoplane	Iowa	2014	41.9978	-94.8391	Bacillus safensis	no	SAMN40001889	This study
JJ1754	Soybean	Rhizoplane	Iowa	2014	41.9978	-94.8391	Priestia megaterium	no	SAMN40001890	This study
JJ1764	Soybean	Endophyte	Iowa	2014	41.9978	-94.8391	Bacillus sp. JJ1764	no	SAMN40001891	This study
JJ1770	Soybean	Endophyte	Iowa	2014	41.9978	-94.8391	Bacillus safensis	strong	SAMN40001732	This study
JJ1773	Corn	Rhizoplane	Ohio	2014	40.068170	-84.159	Bacillus sp. JJ1773	no	SAMN40001892	This study
JJ1779	Corn	Rhizoplane	Ohio	2014	40.068170	-84.159	Priestia megaterium	no	SAMN40001893	This study
JJ1797	Soybean	Rhizoplane	Ohio	2014	40.067628	-84.1594	Priestia megaterium	no	SAMN40001894	This study
JJ1805	Corn	Endophyte	Ohio	2014	40.068170	-84.159	Priestia megaterium	no	SAMN40001895	This study
JJ1806	Corn	Endophyte	Ohio	2014	40.068170	-84.159	Priestia megaterium	no	SAMN40001896	This study
JJ1868	Soybean	Endophyte	Iowa	2014	41.9978	-94.8391	Bacillus safensis	no	SAMN40001897	This study
JJ1873	Soybean	Rhizoplane	Iowa	2014	41.9978	-94.8391	Bacillus toyonensis	no	SAMN40001898	This study
JJ206	Corn	Endophyte	Nebraska	2014	40.652	-96.0676	Bacillus safensis	strong	SAMN40001733	This study
JJ208	Corn	Endophyte	Nebraska	2014	40.652	-96.0676	Neobacillus drentensis	no	SAMN40001899	This study
JJ211	Corn	Endophyte	Nebraska	2014	40.652	-96.0676	Neobacillus niacini	no	SAMN40001900	This study
JJ213	Corn	Rhizoplane	Nebraska	2014	40.652	-96.0676	Bacillus velezensis	strong	SAMN40001987	This study
JJ218	Corn	Rhizoplane	Nebraska	2014	40.652	-96.0676	Bacillus thuringiensis	weak	SAMN40001981	Olajide et al., 2022
JJ258	Corn	Rhizoplane	Nebraska	2014	40.652	-96.0676	Bacillus velezensis	weak	SAMN40001772	This study
JJ261	Corn	Rhizoplane	Nebraska	2014	40.652	-96.0676	Bacillus velezensis	no	SAMN40001901	This study
JJ266	Corn	Rhizoplane	Nebraska	2014	40.652	-96.0676	Priestia megaterium	no	SAMN40001902	This study
JJ269	Corn	Rhizoplane	Nebraska	2014	40.652	-96.0676	Bacillus sp. JJ269	no	SAMN40001903	This study
JJ271	Corn	Rhizoplane	Nebraska	2014	40.652	-96.0676	Bacillus altitudinis	strong	SAMN40001734	This study
JJ274	Corn	Rhizoplane	Nebraska	2014	40.652	-96.0676	Priestia megaterium	no	SAMN40001904	This study
JJ279	Corn	Rhizoplane	Nebraska	2014	40.652	-96.0676	Bacillus pumilus	weak	SAMN40001773	This study
JJ32	Corn	Endophyte	Nebraska	2014	40.652	-96.0676	Bacillus velezensis	weak	SAMN40001774	This study
JJ326	Soybean	Rhizoplane	Nebraska	2014	40.653060	-96.0676	Bacillus safensis	weak	SAMN40001775	This study
JJ327	Soybean	Rhizoplane	Nebraska	2014	40.653060	-96.0676	Priestia megaterium	no	SAMN40001905	This study
JJ330	Soybean	Rhizoplane	Nebraska	2014	40.653060	-96.0676	Bacillus velezensis	no	SAMN40001906	This study
JJ334	Soybean	Rhizoplane	Nebraska	2014	40.653060	-96.0676	Bacillus velezensis	strong	SAMN40001735	Olajide et al., 2022; Pacheco da Silva et al., 2023
JJ353	Soybean	Rhizoplane	Nebraska	2014	40.653060	-96.0676	Bacillus sp. JJ353	no	SAMN40001907	This study
JJ356	Soybean	Rhizoplane	Nebraska	2014	40.653060	-96.0676	Neobacillus drentensis	weak	SAMN40001736	This study
JJ36	Corn	Endophyte	Nebraska	2014	40.652	-96.0676	Bacillus safensis	weak	SAMN40001776	This study
JJ37	Corn	Endophyte	Nebraska	2014	40.652	-96.0676	Priestia megaterium	no	SAMN40001908	This study
JJ370	Soybean	Rhizoplane	Nebraska	2014	40.653060	-96.0676	Neobacillus vireti	no	SAMN40001909	This study
JJ38	Corn	Endophyte	Nebraska	2014	40.652	-96.0676	Bacillus velezensis	no	SAMN40001910	This study
JJ387	Soybean	Rhizoplane	Nebraska	2014	40.653060	-96.0676	Neobacillus drentensis	no	SAMN40001911	This study
JJ399	Soybean	Rhizoplane	Nebraska	2014	40.653060	-96.0676	Bacillus altitudinis	weak	SAMN40001777	This study
JJ4	Corn	Endophyte	Nebraska	2014	40.652	-96.0676	Bacillus safensis	no	SAMN40001912	This study
JJ405	Soybean	Rhizoplane	Nebraska	2014	40.653060	-96.0676	Neobacillus vireti	no	SAMN40001913	This study
JJ41	Corn	Endophyte	Nebraska	2014	40.652	-96.0676	Bacillus toyonensis	weak	SAMN40001778	This study
JJ43	Corn	Endophyte	Nebraska	2014	40.652	-96.0676	Bacillus pumilus	strong	SAMN40001737	This study
JJ457	Corn	Rhizoplane	Nebraska	2014	40.652	-96.0676	Priestia megaterium	no	SAMN40001914	This study
JJ462	Corn	Endophyte	Nebraska	2014	40.652	-96.0676	Neobacillus vireti	no	SAMN40001915	This study
JJ466	Soybean	Rhizoplane	Nebraska	2014	40.653060	-96.0676	Bacillus subtilis	no	SAMN40001916	This study
JJ479	Soybean	Endophyte	Nebraska	2014	40.653060	-96.0676	Neobacillus vireti	no	SAMN40001917	This study
JJ480	Corn	Rhizoplane	Iowa	2014	41.999	-94.8396	Bacillus toyonensis	no	SAMN40001918	This study
JJ495	Corn	Rhizoplane	Iowa	2014	41.999	-94.8396	Bacillus pumilus	weak	SAMN40001779	This study
JJ499	Corn	Rhizoplane	Iowa	2014	41.999	-94.8396	Bacillus thuringiensis	no	SAMN40001919	This study
JJ511	Corn	Rhizoplane	Iowa	2014	41.999	-94.8396	Bacillus safensis	strong	SAMN40001738	This study
JJ519	Corn	Rhizoplane	Iowa	2014	41.999	-94.8396	Bacillus safensis	strong	SAMN40001739	Pacheco da Silva et al., 2023
JJ523	Corn	Rhizoplane	Iowa	2014	41.999	-94.8396	Bacillus altitudinis	strong	SAMN40001740	Pacheco da Silva et al., 2023
JJ524	Corn	Rhizoplane	Iowa	2014	41.999	-94.8396	Neobacillus drentensis	no	SAMN40001920	This study
JJ535	Corn	Rhizoplane	Iowa	2014	41.999	-94.8396	Priestia megaterium	no	SAMN40001921	This study
JJ538	Corn	Rhizoplane	Iowa	2014	41.999	-94.8396	Bacillus toyonensis	weak	SAMN40001780	This study
JJ542	Corn	Rhizoplane	Iowa	2014	41.999	-94.8396	Bacillus safensis	strong	SAMN40001741	This study
JJ543	Corn	Rhizoplane	Iowa	2014	41.999	-94.8396	Bacillus toyonensis	no	SAMN40001922	This study
JJ555	Corn	Rhizoplane	Iowa	2014	41.999	-94.8396	Bacillus pumilus	strong	SAMN40001742	This study
JJ603	Corn	Endophyte	Iowa	2014	41.999	-94.8396	Bacillus pumilus	weak	SAMN40001781	This study
JJ61	Corn	Endophyte	Nebraska	2014	40.652	-96.0676	Bacillus altitudinis	strong	SAMN40001743	This study
JJ63	Corn	Endophyte	Nebraska	2014	40.652	-96.0676	Bacillus sp. JJ63	no	SAMN40001923	This study
JJ634	Corn	Endophyte	Iowa	2014	41.999	-94.8396	Bacillus sp. JJ634	no	SAMN40001924	This study
JJ638	Corn	Endophyte	Iowa	2014	41.999	-94.8396	Bacillus velezensis	no	SAMN40001925	This study
JJ642	Corn	Endophyte	Iowa	2014	41.999	-94.8396	Bacillus safensis	strong	SAMN40001744	This study
JJ65	Corn	Endophyte	Nebraska	2014	40.652	-96.0676	Gottfriedia acidiceleris	no	SAMN40001926	This study
JJ664	Corn	Rhizoplane	Wisconsin	2014	42.898144	-88.7603	Bacillus sp. JJ664	no	SAMN40001927	This study
JJ665	Corn	Rhizoplane	Wisconsin	2014	42.898144	-88.7603	Niallia circulans	no	SAMN40001928	This study
JJ675	Corn	Rhizoplane	Wisconsin	2014	42.898144	-88.7603	Bacillus sp. JJ675	no	SAMN40001929	This study
JJ680	Corn	Rhizoplane	Wisconsin	2014	42.898144	-88.7603	Bacillus pseudomycoides	no	SAMN40001930	This study
JJ687	Corn	Rhizoplane	Wisconsin	2014	42.898144	-88.7603	Neobacillus niacini	no	SAMN40001931	This study
JJ689	Corn	Rhizoplane	Wisconsin	2014	42.898144	-88.7603	Bacillus sp. JJ689	weak	SAMN40001782	This study
JJ70	Corn	Endophyte	Nebraska	2014	40.652	-96.0676	Bacillus toyonensis	strong	SAMN40001745	This study
JJ722	Corn	Rhizoplane	Wisconsin	2014	42.898144	-88.7603	Bacillus sp. JJ722	no	SAMN40001932	This study
JJ723	Corn	Rhizoplane	Wisconsin	2014	42.898144	-88.7603	Priestia megaterium	no	SAMN40001933	This study
JJ728	Corn	Endophyte	Wisconsin	2014	42.898144	-88.7603	Priestia megaterium	no	SAMN40001934	This study
JJ732	Corn	Endophyte	Wisconsin	2014	42.898144	-88.7603	Bacillus wiedmannii	no	SAMN40001935	This study
JJ747	Corn	Endophyte	Wisconsin	2014	42.898144	-88.7603	Bacillus velezensis	strong	SAMN40001988	This study
JJ748	Corn	Endophyte	Wisconsin	2014	42.898144	-88.7603	Bacillus velezensis	no	SAMN40001936	This study
JJ749	Corn	Endophyte	Wisconsin	2014	42.898144	-88.7603	Priestia megaterium	no	SAMN40001937	This study
JJ759	Corn	Endophyte	Wisconsin	2014	42.898144	-88.7603	Priestia megaterium	no	SAMN40001938	This study
JJ768	Corn	Endophyte	Wisconsin	2014	42.898144	-88.7603	Bacillus thuringiensis	no	SAMN40001939	This study
JJ783	Corn	Endophyte	Wisconsin	2014	42.898144	-88.7603	Bacillus sp. JJ783	no	SAMN40001941	This study
JJ789	Corn	Endophyte	Wisconsin	2014	42.898144	-88.7603	Bacillus wiedmannii	no	SAMN40001942	This study
JJ793	Corn	Endophyte	Wisconsin	2014	42.898144	-88.7603	Bacillus pseudomycoides	no	SAMN40001943	This study
JJ807	Corn	Rhizoplane	Wisconsin	2014	42.898144	-88.7603	Bacillus safensis	no	SAMN40001944	This study
JJ814	Corn	Rhizoplane	Iowa	2014	41.999	-94.8396	Neobacillus drentensis	no	SAMN40001945	This study
JJ833	Corn	Endophyte	Iowa	2014	41.999	-94.8396	Cytobacillus firmus	no	SAMN40001946	This study
JJ834	Corn	Endophyte	Iowa	2014	41.999	-94.8396	Bacillus safensis	strong	SAMN40001746	Pacheco da Silva et al., 2023
JJ846	Soybean	Rhizoplane	Wisconsin	2014	42.900761	-88.7621	Bacillus velezensis	no	SAMN40001947	This study
JJ853	Soybean	Rhizoplane	Wisconsin	2014	42.900761	-88.7621	Neobacillus drentensis	no	SAMN40001948	This study
JJ858	Soybean	Rhizoplane	Wisconsin	2014	42.900761	-88.7621	Bacillus pseudomycoides	no	SAMN40001949	This study
JJ860	Soybean	Rhizoplane	Wisconsin	2014	42.900761	-88.7621	Priestia megaterium	no	SAMN40001950	This study
JJ861	Soybean	Rhizoplane	Wisconsin	2014	42.900761	-88.7621	Bacillus pumilus	strong	SAMN40001747	This study
JJ864	Soybean	Rhizoplane	Wisconsin	2014	42.900761	-88.7621	Bacillus sp. JJ864	no	SAMN40001951	This study
JJ868	Soybean	Rhizoplane	Wisconsin	2014	42.900761	-88.7621	Bacillus nitratireducens	no	SAMN40001952	This study
JJ883	Soybean	Rhizoplane	Wisconsin	2014	42.900761	-88.7621	Priestia megaterium	no	SAMN40001953	This study
JJ885	Soybean	Rhizoplane	Wisconsin	2014	42.900761	-88.7621	Bacillus pumilus	weak	SAMN40001783	This study
JJ887	Soybean	Rhizoplane	Wisconsin	2014	42.900761	-88.7621	Priestia megaterium	no	SAMN40001954	This study
JJ889	Soybean	Rhizoplane	Wisconsin	2014	42.900761	-88.7621	Bacillus pseudomycoides	no	SAMN40001955	This study
JJ894	Soybean	Rhizoplane	Wisconsin	2014	42.900761	-88.7621	Bacillus pumilus	strong	SAMN40001748	This study
JJ902	Soybean	Rhizoplane	Wisconsin	2014	42.900761	-88.7621	Bacillus pumilus	strong	SAMN40001749	This study
JJ904	Soybean	Rhizoplane	Wisconsin	2014	42.900761	-88.7621	Bacillus toyonensis	no	SAMN40001956	This study
JJ905	Soybean	Rhizoplane	Wisconsin	2014	42.900761	-88.7621	Bacillus pumilus	strong	SAMN40001750	This study
JJ909	Soybean	Endophyte	Wisconsin	2014	42.900761	-88.7621	Priestia megaterium	no	SAMN40001957	This study
JJ911	Soybean	Endophyte	Wisconsin	2014	42.900761	-88.7621	Bacillus pumilus	strong	SAMN40001751	This study
JJ914	Soybean	Endophyte	Wisconsin	2014	42.900761	-88.7621	Bacillus velezensis	no	SAMN40001958	This study
JJ917	Soybean	Endophyte	Wisconsin	2014	42.900761	-88.7621	Bacillus safensis	weak	SAMN40001784	This study
JJ919	Soybean	Endophyte	Wisconsin	2014	42.900761	-88.7621	Neobacillus drentensis	no	SAMN40001959	This study
JJ920	Soybean	Endophyte	Wisconsin	2014	42.900761	-88.7621	Priestia megaterium	no	SAMN40001960	This study
JJ921	Soybean	Endophyte	Wisconsin	2014	42.900761	-88.7621	Priestia megaterium	no	SAMN40001961	This study
JJ923	Soybean	Endophyte	Wisconsin	2014	42.900761	-88.7621	Priestia megaterium	no	SAMN40001962	This study
JJ927	Soybean	Endophyte	Wisconsin	2014	42.900761	-88.7621	Bacillus sp. JJ927	no	SAMN40001963	This study
JJ928	Soybean	Endophyte	Wisconsin	2014	42.900761	-88.7621	Bacillus velezensis	no	SAMN40001964	This study
JJ929	Soybean	Endophyte	Wisconsin	2014	42.900761	-88.7621	Bacillus velezensis	weak	SAMN40001785	This study
JJ935	Soybean	Endophyte	Wisconsin	2014	42.900761	-88.7621	Bacillus altitudinis	no	SAMN40001965	This study
JJ937	Soybean	Endophyte	Wisconsin	2014	42.900761	-88.7621	Bacillus safensis	no	SAMN40001966	This study
JJ939	Soybean	Endophyte	Wisconsin	2014	42.900761	-88.7621	Priestia megaterium	no	SAMN40001967	This study
JJ941	Soybean	Endophyte	Wisconsin	2014	42.900761	-88.7621	Bacillus velezensis	no	SAMN40001968	This study
JJ943	Soybean	Endophyte	Wisconsin	2014	42.900761	-88.7621	Bacillus velezensis	no	SAMN40001969	This study
JJ944	Soybean	Endophyte	Wisconsin	2014	42.900761	-88.7621	Bacillus subtilis	strong	SAMN40001752	This study
JJ945	Soybean	Endophyte	Wisconsin	2014	42.900761	-88.7621	Bacillus safensis	no	SAMN40001970	This study
JJ946	Soybean	Endophyte	Wisconsin	2014	42.900761	-88.7621	Bacillus velezensis	no	SAMN40001971	This study
JJ947	Soybean	Endophyte	Wisconsin	2014	42.900761	-88.7621	Bacillus velezensis	strong	SAMN40001989	This study
JJ950	Soybean	Endophyte	Wisconsin	2014	42.900761	-88.7621	Bacillus pumilus	strong	SAMN40001753	This study
JJ951	Soybean	Endophyte	Wisconsin	2014	42.900761	-88.7621	Bacillus velezensis	strong	SAMN40001754	Pacheco da Silva et al., 2023
JJ952	Soybean	Endophyte	Wisconsin	2014	42.900761	-88.7621	Bacillus altitudinis	no	SAMN40001972	This study
JJ953	Soybean	Endophyte	Wisconsin	2014	42.900761	-88.7621	Bacillus safensis	weak	SAMN40001786	This study
JJ956	Soybean	Endophyte	Wisconsin	2014	42.900761	-88.7621	Bacillus velezensis	weak	SAMN40001787	This study
JJ959	Soybean	Endophyte	Wisconsin	2014	42.900761	-88.7621	Bacillus velezensis	no	SAMN40001973	This study
JJ962	Soybean	Endophyte	Wisconsin	2014	42.900761	-88.7621	Bacillus velezensis	weak	SAMN40001788	This study
JJ967	Soybean	Endophyte	Wisconsin	2014	42.900761	-88.7621	Priestia megaterium	weak	SAMN40001755	This study
JJ969	Soybean	Endophyte	Wisconsin	2014	42.900761	-88.7621	Priestia megaterium	no	SAMN40001974	This study
JJ973	Soybean	Endophyte	Wisconsin	2014	42.900761	-88.7621	Bacillus pumilus	weak	SAMN40001789	This study
JJ975	Soybean	Endophyte	Wisconsin	2014	42.900761	-88.7621	Bacillus subtilis	strong	SAMN40001756	This study
JJ977	Soybean	Endophyte	Wisconsin	2014	42.900761	-88.7621	Bacillus pseudomycoides	no	SAMN40001975	This study
JJ978	Soybean	Endophyte	Wisconsin	2014	42.900761	-88.7621	Bacillus velezensis	weak	SAMN40001790	This study
JJ982	Soybean	Endophyte	Wisconsin	2014	42.900761	-88.7621	Bacillus safensis	no	SAMN40001976	This study
JJ987	Soybean	Rhizoplane	Wisconsin	2014	42.900761	-88.7621	Priestia megaterium	no	SAMN40001977	This study
JJ988	Soybean	Endophyte	Wisconsin	2014	42.900761	-88.7621	Bacillus altitudinis	no	SAMN40001978	This study
JJ991	Soybean	Endophyte	Wisconsin	2014	42.900761	-88.7621	Bacillus velezensis	weak	SAMN40001791	This study
JM199	Corn	Root	Alabama	1989	32.495464	-85.891872	Bacillus velezensis	strong	SAMN40001990	This study
JM204	Corn	Root	Alabama	1989	32.495464	-85.891872	Bacillus velezensis	strong	SAMN40001991	This study
JM236	Corn	Root	Alabama	1989	32.495464	-85.891872	Bacillus velezensis	strong	SAMN40001992	This study
JM553	Corn	Stem	Alabama	1989	32.495464	-85.891872	Bacillus subtilis	strong	SAMN40001980	Olajide et al., 2022
JM907	Corn	Root	Alabama	1989	32.495464	-85.891872	Bacillus velezensis	strong	SAMN40001993	This study
